# Supplementary material for: PTFE Crystal Growth in Composites: A Phase-Field Model Simulation Study
Source: Materials (Basel). 2022 Sep 9;15(18):6286. doi: 10.3390/ma15186286 (PMC9503715; doi:10.3390/ma15186286)
Supplement: Supplementary file 1 [file materials-15-06286-s001.zip]

Archive with 1 entries (1 files):
- materials-1864456-supplementary.pdf
